# Supplementary material for: Genetic Confirmation of Clonal Spread of Candida auris from Southern to Northern Nevada
Source: J Fungi (Basel). 2025 Jun 12;11(6):445. doi: 10.3390/jof11060445 (PMC12194799; doi:10.3390/jof11060445)
Supplement: Supplementary file 1 [file jof-11-00445-s001.zip]

Archive with 1 entries (1 files):
- jof-3681725-supplementary.pdf
